# Supplementary material for: SLC39A14 Is a Potential Therapy Target and Prognostic Biomarker for Acute Myeloid Leukemia
Source: Genes (Basel). 2025 Jul 27;16(8):887. doi: 10.3390/genes16080887 (PMC12385646; doi:10.3390/genes16080887)
Supplement: Supplementary file 1 [file genes-16-00887-s001.zip]

Archive with 1 entries (1 files):
- genes-3733229-supplementary.pdf
